# Supplementary material for: Revealing the Mechanisms of Enhanced β-Farnesene Production in Yarrowia lipolytica through Metabolomics Analysis
Source: Int J Mol Sci. 2023 Dec 11;24(24):17366. doi: 10.3390/ijms242417366 (PMC10743872; doi:10.3390/ijms242417366)
Supplement: Supplementary file 1 [file ijms-24-17366-s001.zip]

Archive with 1 entries (1 files):
- ijms-2738810-supplementary.pdf
